# Supplementary material for: Evaluation of a Cognitive Aid Application to Improve Non-Technical Skills in Simulated Cardiopulmonary Resuscitation (CPR): A Randomised Controlled Trial
Source: Clin Pract. 2026 Mar 30;16(4):69. doi: 10.3390/clinpract16040069 (PMC13115164; doi:10.3390/clinpract16040069)
Supplement: Supplementary file 1 [file clinpract-16-00069-s001.zip]

Archive with 1 entries (1 files):
- clinpract-4156078-supplementary.pdf
